# Supplementary material for: Exposure to silicates and systemic autoimmune-related outcomes in rodents: a systematic review
Source: Part Fibre Toxicol. 2022 Jan 7;19:4. doi: 10.1186/s12989-021-00439-6 (PMC8739508; doi:10.1186/s12989-021-00439-6)
Supplement: Supplementary file 3 — Additional file 3: Table 2: ToxR tool questions. The 21 questions used for the ToxR quality assessment [file 12989_2021_439_MOESM3_ESM.xlsx]

## Sheet: Additional table 1
Reliability assessment criteria of toxicological studies (in vivo)
Criteria group I: test substance identification			Explanations
1. Was the test substance identified?			Identification may be
			- by chemical names (or unambiguous common names),
			- CAS or EU numbers,
			- or chemical structure.
			In the case of mixtures or multi-constituent substances: identification of components and information on composition is expected.
			For UVCB substances (substances of "unknown or variable composition, complex reaction products of biological materials", e.g. plant extracts) guidance on proper identification is provided in REACH guidance documents.
2. Is the purity of the substance given?			Quantitative information on substance purity is expected, qualitative information such as “reagent grade” is not considered sufficient. For complex mixtures, such as plant extracts, a description of the origin and/or the method of preparation may suffice.
3. Is information on the source/origin of the substance given?			Name of source/supplier of chemicals is expected to be given. In the case of test reports the sponsor as the source of substance is sufficient.
4. Is all information on the nature and/or physico-chemical properties of the test item given, which you deem indispensable for judging the data (see explanation for examples)?			Examples for indispensable information on the test item are
			- the characterization of particle size for aerosols in inhalation studies,
			- physical state or vapour pressure in studies where volatility from the test system is of concern,
			- pH in irritation studies.
			If no such additional information is needed for a specific test, give point.
Criteria group II: test organism characterization			In peer-reviewed publications for some methodological aspects authors may refer to previous publications. This should not be considered as missing information. If information referred to is crucial for quality, the evaluator should consider checking the cited publication.
5. Is the species given?
6. Is the sex of the test organism given?
7. Is information given on the strain of test animals plus, if considered necessary to judge the study, other specifications (see explanation for examples)?			In human studies, information on race is expected.
			Other specifications, which may be important to know in the case of specific study types, are, for example,
			- specific pathogen free status of animals or the type of genetic modifications in knock-out/in animals.
8. Is age or body weight of the test organisms at the start of the study given?
9. For repeated dose toxicity studies only (give point for other study types): Is information given on the housing or feeding conditions?			This criterion is considered relevant for repeated dose studies only. For other study types (acute toxicity, local toxicity, human experimental studies, etc.) give point. Information may consist of
			- temperature,
			- humidity,
			- light-dark cycles,
			- information on diet and
			number of animals per cage.
Criteria group III: study design description
10. Is the administration route given?
11. Are doses administered or concentrations in application media given?
12. Are frequency and duration of exposure as well as time-points of observations explained?			Time-points of observations may not be mentioned when the experimental set-up makes clear that observation takes place immediately after end of exposure (considered sufficient). Please check also figures and tables for respective information.
13. Were negative (where required) and positive controls (where required) included (give point also, when absent but not required, see explanations for study types and their respective requirements on controls)?			For most in vivo studies positive controls are not required. They are required in guidelines for the following study types:
			- delayed neurotoxicity following acute exposure,
			- local lymph node assay (skin sensitisation),
			- uterotrophic bioassay in rats,
			- tests on genotoxicity in vivo: erythrocyte micronucleus test, bone marrow chromosomal aberration test, rodent dominant lethal test, spermatogonial chromosome aberration test , mouse spot test, mouse heritable translocation assay, unscheduled DNA synthesis test in vivo.
			Negative controls are required for most in vivo studies and may consist of untreated animals or solvent, vehicle or sham-treated animals. The following study types do not require negative controls:
			- determination of acute oral, dermal, or inhalative toxicity,
			- acute dermal irritation/corrosion (non-treated skin serves as a control),
			- acute eye irritation/corrosion (non-treated eye serves as a control),
			- toxicokinetics,
			- skin absorption in vivo.
			In human studies pre-exposure baseline values may serve as negative control.
14. Is the number of animals (in case of experimental human studies: number of test persons) per group given?
15. Are sufficient details of the administration scheme given to judge the study (see explanation for examples)?			Necessary administration details may consist of information
			- on dilution of the test item in diet, in vehicle, solvent,
			- on the total volume applied by gavage,
			- homogeneity of application media (e.g. feed),
			- preparation of aerosol or atmospheres in inhalation studies,
			- handling of animals under treatment (e.g. in nose-only studies),
			- type of occlusion and exposed skin area in dermal exposure studies,
			measures taken against volatilisation, etc.
16. For inhalation studies and repeated dose toxicity studies only (give point for other study types): Were achieved concentrations analytically verified or was stability of the test substance otherwise ensured or made plausible?			This information is considered relevant for inhalation studies, long-term feeding studies and other repeated dose studies. For other study types (e.g. acute toxicity, local toxicity) give point. Stability of test compound (without analytical verification) may e.g. be assumed in studies where solutions of the test item were prepared freshly in short intervals.
Criteria group IV: study results documentation
17. Are the study endpoint(s) and their method(s) of determination clearly described?			Study endpoints vary vastly from study type to study type. Endpoints of a repeated dose study may include clinical and functional observations, clinical chemistry, haematology, organ weights, and organ histopathology as well as additional study endpoints.
18. Is the description of the study results for all endpoints investigated transparent and complete?			Results on all study endpoints described in the Methods part should be given. Also, negative results are expected to be reported (albeit in short: no effects on … at dose levels x, y were observed).
19. Are the statistical methods applied for data analysis given and applied in a transparent manner (give also point, if not necessary/applicable, see explanations)?			No in-depth examination and/or recalculation is expected here; rather the criterion asks for proper documentation. Only judge reported information. When statistics are lacking, but considered indispensable, please consider this under “plausibility of study design”, below.
Criteria group V: plausibility of study design and results
20. Is the study design chosen appropriate for obtaining the substance-specific data aimed at (see explanations for details)?			Is the study design adequate and suitable to detect the anticipated effects in the test system used? Please don't give points, if study design contains substantial flaws!
			Critical issues may be:
			- the chosen species,
			- number of animals per group,
			- number of concentrations/dose levels and their range and spread,
			- suitability of route of administration,
			- inclusion of all relevant endpoints,
			- consideration of pivotal physico-chemical properties of the test substance,
			- randomisation of animals or other means to avoid biases,
			- lack of statistical evaluation (where necessary for judging the results).
			Depending on the test method specific aspects of study conduct may be of special importance, e.g. if in an in vivo genotoxicity study it is unlikely that the substance reaches the target tissue the assay should be considered inappropriate for this substance.
			Discussion of usefulness/relevance of results for specific regulatory purposes is not intended here.
21. Are the quantitative study results reliable (see explanations for arguments)?			Please give points, if there aren’t any reasons to mistrust the numerical values.
			Arguments here may be e.g.:
			- was the observed variability of results as well as that of negative/positive controls acceptable,
			- were control values in a reasonable range?
			Considerations will differ depending on the study type, e.g. in an acute toxicity study according to the up-and-down procedure no variability measures will be provided. Inherent high variability of a biological system should not be a reason to refuse point.
Reliability categorization, definitions according to Klimisch et al. (1997)
No.	Score	Description
1.	18–21	Reliable without restriction	Useful, check relevance for intended purpose
2.	13–17	Reliable with restriction	Potentially useful, check relevance for intended purpose
3.	< 13 or not all red* criteria met	Not reliable	Generally not to be used as key study, but depending on the shortcomings of the study it may still be useful in weight-of-evidence approaches or as supportive evidence
4.		Not assignable: documentation insufficient (reviews, handbooks, other secondary sources)	Generally not to be used as key study, but depending on the shortcomings of the study it may be useful in weight-of-evidence approaches or as supportive information
