# Supplementary material for: Exposure to silicates and systemic autoimmune-related outcomes in rodents: a systematic review
Source: Part Fibre Toxicol. 2022 Jan 7;19:4. doi: 10.1186/s12989-021-00439-6 (PMC8739508; doi:10.1186/s12989-021-00439-6)
Supplement: Supplementary file 4 — Additional file 4: Table 3: Data extraction table. Data extraction table with data on animal models, exposure protocols and key endpoints from the included studies. [file 12989_2021_439_MOESM4_ESM.xlsx]

## Sheet: Blad1
	Authors	Year	Title	PubMed ID	Species	Animal model	Sex	Age	Compound	Administration route	Dosages + repeats	Time till sacrifice/samples	Samples	Endpoints and assays	Key findings
Asbestos	Blake, D. J. and Wetzel, S. A. and Pfau, J. C.	2008	Autoantibodies from mice exposed to Libby amphibole asbestos bind SSA/Ro52-enriched apoptotic blebs of murine macrophages	18295955	Mice	C57BL/6	Not specified	8w	Libby amphibole asbestos; Korean tremolite asbestos	Intratracheal instillation	120 µg (2 repeats, one-week interval)	7 months after first instillation	Blood (serum)	Reactivity of murine autoantibodies against SSA/Ro52 (SSA ELISA kit)	Autoantibodies from asbestos-exposed mice recognize apoptotic blebs enriched with the SSA/Ro52 autoantigen
Asbestos	Pfau, J. C. and Sentissi, J. J. and Li, S. and Calderon-GarcidueÅ„as, L. and Brown, J. M. and Blake, D. J.	2008	Asbestos-induced autoimmunity in C57Bl/6 mice	18569382	Mice	C57BL/6	Female	8w	Tremolite amphibole asbestos	Intratracheal instillation	120 µg (2 repeats, one-week interval)	7 months after first instillation	Blood (serum)	Autoantibodies; IgG	Positive for ANA; positive for dsDNA and SSA/Ro52; no significant changes in IgM, IgA, or IgG subclasses; decrease in serum IgG
													Kidneys	Kidney pathohistology	IgG immune complex deposition in kidneys (glomerulonephritis)
													Lymph nodes	Flow cytometry	Changes in percentages of CD25+ T-suppressor cells and B1a B-cells in lymph nodes
Asbestos	Pfau, J. C. and Li, S. and Holl and , S. and Sentissi, J. J.	2011	Alteration of fibroblast phenotype by asbestos-induced autoantibodies	21457077	Mice	C57BL/6	Female	8w	Tremolite amphibole asbestos; Libby amphibole asbestos	Intratracheal instillation	120 µg (2 repeats, one-week interval)	7 months after first instillation	Blood (serum)	TGFβ; antibodies to vimentin; TGFβ-R, Topo 1, and PDGF-Rα; anti-fibroblast antibodies	Serum antibodies from asbestos-instilled mice bind to mouse fibroblasts (anti-fibroblast antibodies); Serum antibodies from asbestos-instilled mice induced expression of SMA; TGFβ was not significantly increased in sera of asbestos-treated mice
Asbestos	Salazar, K. D. and Copel and , C. B. and Luebke, R. W.	2012	Effects of Libby amphibole asbestos exposure on two models of arthritis in the Lewis rat	22480172	Rats	Lewis rats (CIA model and PG-PS model: RA models)	Female	8-9w	Libby amphibole asbestos	Intratracheal instillation	0.15, 0.5, 1.5 or 5.0 mg (7 repeats, two-week interval)	34d after first injection of CII or 21 d after the first injection of PG-PS	Blood (serum)	Antibodies; ANA	No effect on production of RF or CCP antibodies; increased number of rats with positive ANA; decreased anti-PG-PS and total IgM
													BAL fluid	Lung injury; total protein and LDH activity of BAL fluid	LA increased both LDH activity and total protein levels in BAL
														Ankle measurement	No effecft on swelling/inflammation determined by mean hind ankle size
							Female	8-9w	Amosite amphibole asbestos	Intratracheal instillation	0.5 or 1.5 mg (7 repeats, two-week interval)	34d after first injection of CII or 21 d after the first injection of PG-PS	Blood (serum)	Antibodies; ANA	No effect on production of RF or CCP antibodies; increased number of rats with positive ANA
														Ankle measurement	Amosite had no effecft on swelling/inflammation determined by mean hind ankle size
Asbestos	Salazar, K. D. and Copel and , C. B. and Wood, C. E. and Schmid, J. E. and Luebke, R. W.	2013	Evaluation of anti-nuclear antibodies and kidney pathology in Lewis rats following exposure to Libby amphibole asbestos	23256773	Rats	Lewis rats	Female	8-9w	Libby amphibole asbestos	Intratracheal instillation	0.15, 0.5, 1.5 or 5.0 mg (7 repeats, two-week interval)	7 months after first instillation	Blood/serum (before exposure and every 4 weeks for 7 months)	Serum ANA, antibodies to ENA (RELISA ENA), anti-dsDNA (ELISA)	Increased number of ANA positive rats; increased number of ENA positive rats; increased number of anti-Jo-1 positive animals
													Kidneys	Kidney histopathology	No effects
													Urine	Proteinuria	Increased
									Amosite amphibole asbestos	Intratracheal instillation	0.5 or 1.5 mg (7 repeats, two-week interval)	7 months after first instillation	Blood/serum (before exposure and every 4 weeks for 7 months)	Serum ANA, antibodies to ENA (RELISA ENA), anti-dsDNA (ELISA)	Increased number of ANA positive rats
													Kidneys	Kidney histopathology	No effects
													Urine	Proteinuria	Increased
Asbestos	Ferro, A. and Zebedeo, C. N. and Davis, C. and Ng, K. W. and Pfau, J. C.	2014	Amphibole, but not chrysotile, asbestos induces anti-nuclear autoantibodies and IL-17 in C57BL/6 mice	24164284	Mice	C57BL/6	Female	6-8w	Libby amphibole asbestos	Intratracheal instillation	60 µg (2 repeats, 3-4 week interval)	8 months after first instillation	Blood	Serum ANA, Serum ENA (RELISA ENA); anti-histone antibodies; anti-chromatin antibodies; immunoglobulin isotypes; Th1/Th2/Th17 cytometric bead array	Increased serum ANA; reduction IgG1 subtype antibodies; increased production of Th17 serum cytokines
													Spleen	Lymphocyte subsets (flow cytometry)	Increase in B1aB-cells
									Chrysotile asbestos	Intratracheal instillation	60 µg (2 repeats, 3-4 week interval)	8 months after first instillation	Blood	Serum ANA, Serum ENA (RELISA ENA); anti-histone antibodies; anti-chromatin antibodies; immunoglobulin isotypes; Th1/Th2/Th17 cytometric bead array	Reduction IgG1 subtype antibodies, exposure to 6-Mix i, increase in normally rare populations of suppressor B-cells in both spleen and lungs of chrysotile exposed mice
													Lungs	Lymphocyte subsets (flow cytometry)	Increase in normally rare populations of regulatory B-cells
													Spleen	Lymphocyte subsets (flow cytometry)	Increase in B1aB-cells; Increase in normally rare populations of regulatory B-cells
Asbestos	Pfau, J. C. and Hurley, K. and Peterson, C. and Coker, L. and Fowers, C. and Marcum, R.	2014	Activation and trafficking of peritoneal B1a B-cells in response to amphibole asbestos	23746315	Mice	C57BL/6	Both	6-10w	Libby amphibole asbestos	Endotracheally instillation	60 µg (1 repeat)	7 days post-exposure	Peritoneal and pleural cells	Cell counts of peritoneal and pleural cells (FACS flow cytometry), ex vivo cell culture using B6 mice peritoneal cells exposing to asbestos, IgM, IgA and IgG levels in peritoneal fluids (ELISA), B1a B cell trafficking using female transgenic CD45.1 mice	Peritoneal and pleural B1a B-cells are reduced following asbestos treatment in vivo; alpha4-integrin expression is reduced following asbestos treatment in vivo and in vitro; increased peritoneal IgM production in vivo; decreased suppressor B-cell population in the spleen
										Intraperitoneal injection	100 µg (1 repeat)	7 days post-exposure
Asbestos	Zebedeo, C. N. and Davis, C. and PeÃ±a, C. and Ng, K. W. and Pfau, J. C.	2014	Erionite induces production of autoantibodies and IL-17 in C57BL/6 mice	24518925	Mice	C57BL/6	Female	Not specified	Erionite fibers	Intratracheal instillation	60 µg (2 repeats, one-week interval)	7 months after first instillation	Blood, kidneys, splenocytes	Immunoglobulin isotyping; serum ANA	Different types of asbestos increased number of ANA positive animals (erionite provokes the highest reaction, while chrysotile only provoked a small reaction)
														Immune complex staining of kidneys	Increased immune complex deposition
									Tremolite amphibole asbestos	Intratracheal instillation	60 µg (2 repeats, one-week interval)	7 months after first instillation
									Libby amphibole asbestos	Intratracheal instillation	60 µg (2 repeats, one-week interval)	7 months after first instillation
									Chrysotile asbestos	Intratracheal instillation	60 µg (2 repeats, one-week interval)	7 months after first instillation
Asbestos	Gilmer, J. and Serve, K. and Davis, C. and Anthony, M. and Hanson, R. and Harding, T. and Pfau, J. C.	2016	Libby amphibole-induced mesothelial cell autoantibodies promote collagen deposition in mice	27106292	Mice	C57BL/6	Not specified	Not specified	Libby amphibole asbestos	Intratracheal instillation	30 µg (1 repeat)	7 months after first instillation	Blood	Detection of mouse MCAA in asbestos-exposed animals (ELISA)	Confirmation of the presence of MCAA in serum from LA-exposed mice, collagen deposition induced by MCAA in vivo, collagen production by primary mouse mesothelial cells in vitro, lack of inflammatory or autoantibody responses after peritoneal instillations
Asbestos	Pfau, J. C. and Buck, B. and Metcalf, R. V. and Kaupish, Z. and Stair, C. and Rodriguez, M. and Keil, D. E.	2017	Comparative health effects in mice of Libby amphibole asbestos and a fibrous amphibole from Arizona	28870655	Mice	C57BL/6	Both	6-8w	Libby amphibole asbestos; Arizona amphibole asbestos	Oropharyngeal instillation	3 µg (2 repeats, two-week interval)	7 months after last instillation	Blood	Th1/Th2/Th17 serum cytokines; ANA in serum; mouse serum mesothelial cell autoantibodies (MCAA) (ELISA)	AzA induced ANA and MCAA after 7 months, both LAA en AzA triggered all three of the cytokines of the Th17 response (TNF-alfpha, Il-6 and Il-17)
													Lungs	Collagen in right lung and diaphragm (quickzyme hydroxyproline assay)	Excess lung collagen occurred with both LAA and AzA
													Spleen	Lymphocyte subsets (flow cytometry)	Increase in B cells; increase in B1a B cells (IgM +/CD5 +, CD23-)
													Urine	Proteinuria	Both LA and AzA increased proteinuria
Asbestos	Christofidou-Solomidou, M. and Pietrofesa, R. A. and Park, K. and Albelda, S. M. and Serve, K. M. and Keil, D. E. and Pfau, J. C.	2019	Synthetic secoisolariciresinol diglucoside (LGM2605)inhibits Libby amphibole fiber-induced acute inflammation in mice	31022494	Mice	C57BL/6	Both	14w	Libby amphibole asbestos	Intraperitoneal injection	200 µg (1 repeat)	3 days post-exposure
Silica	Brown, J. M. and Archer, A. J. and Pfau, J. C. and Holian, A.	2003	Silica accelerated systemic autoimmune disease in lupus-prone New Zealand mixed mice	12605693	Mice	NZM 2410	Both	6w	Crystalline silica	Intranasal instillation	1 mg (1 repeat)	14 weeks post-exposure	Lung	Histopathology (general cellular morphology, collagen deposition)	Fibrotic lesions with excess collagen deposition and increased inflammatory infiltrates (lung)
													Kidney	IgG immune complex and complement deposition	Extensive IgG immune complex deposition within glomeruli and same for complement C3 deposition
													Blood (serum)	Autoantibodies (ANA, anti-dsDNA, anti-histone antibodies, circulating immune complexes)	Elevated levels of serum ANA and anti-histone antibodies, decreased IgG levels, no difference in IgM levels
													Lymph node (superficial cervical)	Weight/size	Increase in average size of lymph nodes
													Spleen	Weight	No difference in spleen weight
													Urine	Proteinuria	Increased
Silica	Ezendam, J. and Vissers, I. and Bleumink, R. and Vos, J. G. and Pieters, R.	2003	Immunomodulatory effects of tetrachlorobenzoquinone, a reactive metabolite of hexachlorobenzene	12807351	Mice	BALB/c	Female	6-8w	SiO2	Subcutaneous injection	1 mg (1 repeat)	7d - 4w	Poplipital lymph node	Flow cytometry, immunohistochemistry	Increase in poplipithal lymph node cell numbers; number of IgM antibody-secreting cells (ASC), but not of IgG1 ASC, was significantly enhanced; significant increase of the absolute number of Th and Tc cells
Silica	Brown, J. M. and Pfau, J. C. and Holian, A.	2004	Immunoglobulin and Lymphocyte Responses Following Silica Exposure in New Zealand Mixed Mice	15204774	Mice	NZM 2410	Both	6w	Crystalline silica	Intranasal instillation	2 mg crystalline silica (2 repeats, two-week interval)	14 weeks post-exposure	Serum; spleen; lymph nodes	Immunoglobulins in serum; cytokines in serum; lymphocyte populations in spleen and lymph nodes	Decrease in serum IgG; increase in TNF-α in lungs; increase in B220+ cells in spleen and lymph nodes; increase in B1a B cells in lymph nodes; decrease in B1a B cells in spleen; increase in CD4+ T cells and altered Treg/TH cell ratio in lymph nodes
Silica	Pfau, J. C. and Brown, J. M. and Holian, A.	2004	Silica-exposed mice generate autoantibodies to apoptotic cells	14751672	Mice	NZM 2410	Both	6w	Min-U-Sil-5, average particle size 1.5–2 µm	Intranasal instillation	2 mg crystalline silica (2 repeats, two-week interval)	14 weeks post-exposure	Serum	Autoantibodies in serum; the ability of the autoantibodies (ANA) to recognize apoptotic cells in vitro	Increase in autoantibodies (ANA); apoptotic cells, but not live cells, were shown to stain with ANA-positive serum from silica-exposed mice (but not with ANA-negative serum)
Silica	Brown, J. M. and Schwanke, C. M. and Pershouse, M. A. and Pfau, J. C. and Holian, A.	2005	Effects of rottlerin on silica-exacerbated systemic autoimmune disease in New Zealand mixed mice	16040631	Mice	NZM 2410	Both	6w	Min-U-Sil-5, average particle size 1.5–2 µm	Intranasal instillation	2 mg crystalline silica (2 repeats, two-week interval)	14 weeks post-exposure	Serum; lungs; kidneys; urine	Autoantibodies in serum; RNA and protein expression in alveolar macrophages; kidney pathology; immune complex deposition in kidneys; proteinuria	PKCδ is upregulated in AM; increase in proteinuria; increase in anti-histone antibodies; IgG immune complex and C3 complement deposition in kidneys
Silica	Al-Mogairen, S. M. and Al-Arfaj, A. S. and Meo, S. A. and Al-Hammad, A. and Gad El Rab, M. O.	2009	Induction of autoimmunity in Brown Norway rats by oral and parenteral administration of sodium silicate	19318393	Rats	Brown Norway rats	Not specified	8-11w	Sodium silicate	Oral and subcutaneous routes	3 mg (1 repeat)	7w and 14w post-exposure	Serum	Autoantibodies in serum	Increase in ANA and anti-RNP in case of subcutaneous instillation
Silica	Al-Mogairen, S. M.	2011	Role of sodium silicate in induction of scleroderma-related autoantibodies in brown Norway rats through oral and subcutaneous administration	20049452	Rats	Brown Norway rats	Not specified	8-11w	Sodium silicate	Oral and subcutaneous routes (Each dose was dissolved in sterile 0.9% NaCl solution and given as 0.2 ml subcutaneously (sc) in the dorsal side or orally (PO) once weekly for the first 5 weeks of the experiment.)	3 mg (1 repeat)	7w and 14w post-exposure	Serum	Autoantibodies in serum	Increase in ANA (and non-significant increase in anti-dsDNA, anti-Smith, anti-SSA, anti-SSB) in case of subcutaneous instillation
Silica	Wilfong, E. R. and Lyles, M. and Rietcheck, R. L. and Arfsten, D. P. and Boeckman, H. J. and Johnson, E. W. and Doyle, T. L. and Chapman, G. D.	2011	The acute and long-term effects of middle east sand particles on the rat airway following a single intratracheal instillation	21899408	Rats	Sprague-Dawley	Male	8-9w	Crystalline silica	Intratracheal instillation	1, 5 or 10 mg (1 repeat)	24h, 3d, 7d and 6 mo	BALF; brain, lung, heart, liver, kidney, spleen; blood	Complete blood counts, histopathology, acellular assays, cytokine and chemokine analysis	Elevations in white blood cell counts; largest number of neutrophils was observed 7 d following silica exposure and remained elevated 6 mo postexposure; silica-exposed animals had mostly mild alveolitis and pneumonitis; necrotic debris in the alveoli surrounded by neutrophils and occasional alveolar fibroplasia at this time point (day 7); Pulmonary lesions in animals dosed with silica consisted o…
						CD (SD)BR)	Male	8-9w			1, 5 or 10 mg (1 repeat)	24h, 3d, 7d and 6 mo post-exposure
Silica	Chen, Y. and Li, C. and Weng, D. and Song, L. and Tang, W. and Dai, W. and Yu, Y. and Liu, F. and Zhao, M. and Lu, C. and Chen, J.	2013	Neutralization of interleukin-17A delays progression of silica-induced lung inflammation and fibrosis in C57BL/6 mice	24291675	Mice	C57BL/6 mice	Female	6-8w	Crystalline silica	Oropharyngeal instillation	2,5 mg (1 repeat)	7, 28 or 56 days post-exposure	BAL fluid, lung, hilar lymph nodes, spleen, blood (serum)	BALF differential cell counts, pathological examination of lungs, determination of lung hydroxyproline content (lung fibrosis indicator), flow cytometry analysis of HLN and spleen, ELISA for il-17A and autoantibodies; RNA extraction and RT-PCR on lung homogenates	Elevated serum IL-17A levels; increased lung inflammation (BALF); alveolar septal thickening; collagen deposition and fibrous bands; increased hydroxyproline; increased percentage of CD4+IL-17A+ T cells in spleen and lymph node; increased percentage of CD4+Foxp3+ T cells
Silica	Bates, M. A. and Br and enberger, C. and Langohr, I. and Kumagai, K. and Harkema, J. R. and Holian, A. and Pestka, J. J.	2015	Silica triggers inflammation and ectopic lymphoid neogenesis in the lungs in parallel with accelerated onset of systemic autoimmunity and glomerulonephritis in the lupus-prone NZBWF1 mouse	25978333	Mice	NZBWF1	Female	9w	Min-U-Sil-5, average particle size 1.5–2 µm	Intranasal instillation	1 or 4 mg (4 repeats, 4-week interval)	12 weeks post-exposure	Serum; BALF; kidneys; lungs	Cytokine profiles in BAL fluid and serum; kidney pathology; proteinuria; lung pathology; cell counts in BALF; immunoglobulins in BALF	Leukocyte infiltration in BALF; increase in IgG, IgM and IgA in BALF; elevation of MCP-1, TNF-α, and IL-6 in BALF; increase systemic autoantibody and proinflammatory cytokine responses in serum; lymphoplasmacytic infiltration in lung parenchyma; increase of IgG producing plasma cells in lung; CD45R+ and CD3+ infiltrating lymphocytes in lung organize into ectopic lymphoid tissue; early onset of gl…
						C57BL/6	Female	9w			1 or 4 mg (4 repeats, 4-week interval)	13 weeks post-exposure	Serum; BALF; kidneys; lungs	Cytokine profiles in BAL fluid and serum; kidney pathology; proteinuria; lung pathology; cell counts in BALF; immunoglobulins in BALF	Kidney lesions resembling lupus nephritis; minimal perivascular and peribronchiolar lymphocytic infiltration, modest leukocyte infiltration in BALF; modest increase in IgG, IgM and IgA in BALF
Silica	Bates, M. A. and Br and enberger, C. and Langohr, I. I. and Kumagai, K. and Lock, A. L. and Harkema, J. R. and Holian, A. and Pestka, J. J.	2016	Silica-triggered autoimmunity in lupus-prone mice blocked by docosahexaenoic acid consumption	27513935	Mice	NZBWF1; NZW/LacJ mice	Female	6w	Min-U-Sil-5, average particle size 1.5–2 µm	Intranasal instillation	4 mg (4 repeats, 4-week interval)	14 weeks post-exposure	Lung	Lung histopathology; lung immunohistochemistry; lung morphometry for B and T cells; IgG and autoantibody measurement; cytokine analysis	Inflammatory cell response in lungs; ectopic/tertiair lymphoid tisue neogenesis(more CD45R than CD3)
													Blood	Autoantibodies	Elevated compard to control
														Cytokines	Elevated compard to control
													Kidney	Histopathology	Glomerulonephritis + tubular proteinosis (induction of lupus nephritis)
													Urine	Proteinuria	Proteinuria is triggered (10w)
													BALF	BALF cell quantitation	Increased macrophage, lymphocyte and polymorphonuclear leukocyte accumulation
															Elevation total IgG and anti-dsDNA in BALF
															Proinflammatory and B-cell stimulatory cytokines
Silica	Engelmann, R. and MÃ¼ller-Hilke, B.	2017	Experimental silicosis does not aggravate collagen-induced arthritis in mice	28285600	Mice	DBA/1J (F) & B10.q mice (M): crossed! F1	Both	6-12w	Crystalline silica	Intranasal instillation	1,2 mg (1 repeat)	6 weeks after booster immunization	BALF, paws, knees, serum	Evaluation of silicosis through BALF, histology of paws and knees (scored for inflammation, cartilage destruction and bone loss), serum antibodies	Lung inflammation demonstrated by significantly elevated BALF cell count; Inflammation in the lungs was not associated with elevated PAD2 and PAD4 expression, yet silica treated animals had significantly higher aCCP serum titers. Lung inflammation did not lead to an increase in the incidence of arthritis, nor did it exacerbate the macroscopic or histologic joint scores.
Silica	Bates, M. A. and Akbari, P. and Gilley, K. N. and Wagner, J. G. and Li, N. and Kopec, A. K. and Wierenga, K. A. and Jackson-Humbles, D. and Br and enberger, C. and Holian, A. and Benninghoff, A. D. and Harkema, J. R. and Pestka, J. J.	2018	Dietary docosahexaenoic acid prevents silica-induced development of pulmonary ectopic germinal centers and glomerulonephritis in the lupus-prone NZBWF1 mouse	30258439	Mice	NZBWF1	Female	6w	Min-U-Sil-5, average particle size 1.5–2 µm	Intranasal instillation	4 mg (4 repeats, 4-week interval)	1,5, 9 & 13 w post-exposure	Blood	Anti-dsDNA IgG	Increase in anti-dsDNA antibodies
													BALF	Total cell counts; Anti-dsDNA IgG	Increased total cell counts; Increase in anti-dsDNA antibodies
													Lungs	Histopathology, immunohistochemistry, morphometry	Lung lesions, lymphoid aggregates in intersitital tissue circumventing airways + blood vessels; germinal centers
													Kidney	Histopathology	Glomerulonephritis
Silica	Mayeux, J. M. and Escalante, G. M. and Christy, J. M. and Pawar, R. D. and Kono, D. H. and Pollard, K. M.	2018	Silicosis and Silica-induced autoimmunity in the diversity outbred mouse	29755467	Mice	DO mice	Both	8-10w	Min-U-Sil-5, average particle size 1.5–2 µm	Transoral (or oropharyngeal) instillation	5 or 10 mg (1 repeat)	12 weeks post-exposure	Serum; lungs; BALF; kidney; urine; spleen	Autoantibodies and immunoglobulins in serum; cell counts in BAL fluid; lung pathology; kidney pathology; proteinuria; spleen weight	Increase in autoantibodies; alveolar, peribronchial, and perivascular inflammatory cell infiltrates; tracheobronchial lymph node hypertrophy; increase BAL fluid cell counts; increase in serum IgM and IgG levels in highest dose (10.0 mg); increase in TNF-α and TGF-β (not in IL-6) in BALF; increase spleen weight; glomerulonephritis; no significant proteinuria
Silica	Bates, M. A. and Benninghoff, A. D. and Gilley, K. N. and Holian, A. and Harkema, J. R. and Pestka, J. J.	2019	Mapping of dynamic transcriptome changes associated with silica-triggered autoimmune pathogenesis in the lupus-prone NZBWF1 mouse	30984195	Mice	NZBWF1	Female	6w	Min-U-Sil-5, average particle size 1.5–2 µm	Intranasal instillation	1 mg (1 repeat)	Mice in group acute.1x and acute.4x were sacrified 24h after last instillation, mice in long-term group were sacrified 1,5,9 or 13w after last instillation.	Kidneys; lungs	Immune gene expression of autoimmune-related genes in lungs, spleen, and kidneys	Modest transcriptional changes associated with innate and adaptive immune response after a single exposure; higher transcriptional changes after repeated exposure; between 5- and 9-weeks post-instillation reflects an important transition period where considerable immune gene upregulation in the lung was observed
Silica	Benninghoff, A. D. and Bates, M. A. and Chauhan, P. S. and Wierenga, K. A. and Gilley, K. N. and Holian, A. and Harkema, J. R. and Pestka, J. J.	2019	Docosahexaenoic Acid Consumption Impedes Early Interferon- and Chemokine-Related Gene Expression While Suppressing Silica-Triggered Flaring of Murine Lupus	31921124	Mice	NZBWF1	Female	6w	Min-U-Sil-5, average particle size 1.5–2 µm	Intranasal instillation	4 mg (4 repeats, 4-week interval)	1d; 1,5, 9 & 13 w post-exposure	Lungs	Gene expression	Genes associated with inflammation as well as innate and adaptive immunity were markedly upregulated in lungs exposed mice; mRNA signatures in lungs exposed mice over 13 weeks reflected progressive amplification of interferon (IFN)- and chemokine-related gene pathways
													Kidney	Gene expression	At week 13, 214 genes in kidney tissues associated with inflammation, innate/adaptive immunity; IFN, chemokines, and antigen processing, mostly by upregulation
Silica	Foster, M. H. and Ord, J. R. and Zhao, E. J. and Birukova, A. and Fee, L. and Korte, F. M. and Asfaw, Y. G. and Roggli, V. L. and Ghio, A. J. and Tighe, R. M. and Clark, A. G.	2019	Silica Exposure Differentially Modulates Autoimmunity in Lupus Strains and Autoantibody Transgenic Mice	31632407	Mice	NZB	Female	1.6 - 3mo	Min-U-Sil-5, average particle size 1.5–2 µm	Oropharyngeal instillation	0,2mg/gm (+/- 4 mg) (1 repeat)	1,2 or 3 months post-exposure	BALF; serum; spleen; lungs	Autoantibodies, cell counts and immunoglobulins in BALF; immunoglobulins and autoantibodies in serum; lymphocyte subsets in spleen and lungs; lung pathology	Increase in leukocyte infiltration; increase in anti-DNA IgM and IgG autoantibodies; extensive lung injury; significant enrichment for CD45+ leukocytes and CD19+ B cells in BXSB and MRL mice; TLS-like aggregates of B- and T cells in lungs of C57BL/6 mice with lupus Tg
						BXSB	Female	1.6 - 3mo			0,2mg/gm (+/- 4 mg) (1 repeat)	1,2 or 3 months post-exposure
						MRL	Female	1.6 - 3mo			0,2mg/gm (+/- 4 mg) (1 repeat)	1,2 or 3 months post-exposure
						C57BL/6	Female	1.6 - 3mo			0,2mg/gm (+/- 4 mg) (1 repeat)	1,2 or 3 months post-exposure
						C57BL/6 + autoAb Tg	Female	4.3 - 11.7mo			0,2mg/gm (+/- 4 mg) (1 repeat)	1,2 or 3 months post-exposure
Silica	Gonzalez-Quintial, R. and Mayeux, J. M. and Kono, D. H. and Theofilopoulos, A. N. and Pollard, K. M. and Baccala, R.	2019	Silica exposure and chronic virus infection synergistically promote lupus-like systemic autoimmunity in mice with low genetic predisposition	31175964	Mice	C57BL/6	Both	3.5mo	Min-U-Sil-5, average particle size 1.5–2 µm	Transoral (oropharyngeal) instillation	5 mg (1 repeat)	3 to 4.5 months post-exposure	Serum; lung; kidney, urine	Immunoglobulins in serum; autoantibodies in serum; lung pathology; kidney pathology; proteinuria	LCMV + silica: increase ANA and ENA; severe lung- and kidney pathology; no proteinuria
						BXSB	Female	3.5mo			5 mg (1 repeat)	to 34.5 months post-exposure	Serum; lung; kidney, urine	Immunoglobulins in serum; autoantibodies in serum; lung pathology; kidney pathology; proteinuria	LCMV + silica: proteinuria; anti-chromatin autoantibodies
Silica	Gilley, K. N. and Wierenga, K. A. and Chauhuan, P. S. and Wagner, J. G. and Lew and owski, R. P. and Ross, E. A. and Lock, A. L. and Harkema, J. R. and Benninghoff, A. D. and Pestka, J. J.	2020	Influence of total western diet on docosahexaenoic acid suppression of silica-triggered lupus flaring in NZBWF1 mice	32413078	Mice	NZBWF1	Female	8w	Min-U-Sil-5, average particle size 1.5–2 µm	Intranasal instillation	4 mg (4 repeats, 4-week interval)	11 weeks post-exposure	BALF	Cell quantitation	Leukocyte infiltration
													Lung	Histopathology; immunohistochemistry; morphometry; RNA extraction	Interferon-related gene expression, proinflammatory cytokine and chemokine elevation, ELS neogenesis, and autoantibody production in the lung
													Kidney	Histopathology	Early kidney nephritis onset compared to control
Silica	Lescoat, A. and Ballerie, A. and Lelong, M. and Augagneur, Y. and Morzadec, C. and Jouneau, S. and JÃ©go, P. and Fardel, O. and Vernhet, L. and Lecureur, V.	2020	Crystalline Silica Impairs Efferocytosis Abilities of Human and Mouse Macrophages: Implication for Silica-Associated Systemic Sclerosis	32133004	Mice	C57BL/6	Female	8w	DQ12 (d50 = 2,2µm)	Transoral instillation	1,5 mg (1 repeat)	4 d post-exposure	BAL fluids	Efferocytosis index	Relative EI of alveolar macrophages was significantly lower compared to control
Silica	Rajasinghe, L. D. and Li, Q. Z. and Zhu, C. and Yan, M. and Chauhan, P. S. and Wierenga, K. A. and Bates, M. A. and Harkema, J. R. and Benninghoff, A. D. and Pestka, J. J.	2020	Omega-3 fatty acid intake suppresses induction of diverse autoantibody repertoire by crystalline silica in lupus-prone mice	32903098	Mice	NZBWF1	Female	8w	Min-U-Sil-5, average particle size 1.5–2 µm	Intranasal instillation	4 mg (4 repeats, 4-week interval)	1,5, 9 & 13 w post-exposure	Blood	AAb profiling (microarray)	cSiO2 triggered robust IgG and IgM AAb responses against lupus-associated AAgs, including DNA, histones, ribonucleoprotein, Smith antigen, Ro/SSA, La/SSB, and complement as early as 1 week post-instillation in BALF and 5 weeks post-instillation in plasma, peaking at 9 and 13 weeks PI, respectively. Importantly, cSiO2 also induced AAbs to AAgs associated with rheumatoid arthritis (collagen II, fib…
													BALF	AAb profiling (microarray)
Silica	Chauhan, P. S. and Wagner, J. G. and Benninghoff, A. D. and Lew and owski, R. P. and Favor, O. K. and Wierenga, K. A. and Gilley, K. N. and Ross, E. A. and Harkema, J. R. and Pestka, J. J.	2021	Rapid Induction of Pulmonary Inflammation, Autoimmune Gene Expression, and Ectopic Lymphoid Neogenesis Following Acute Silica Exposure in Lupus-Prone Mice	33732257	Mice	NZBWF1	Female	8w	Min-U-Sil-5, average particle size 1.5–2 µm	Intranasal instillation	2,5 mg (1 repeat)	1,7,14,21 or 28d post-exposure	BALF	Inflammatory Cell Quantitation, cell death measurement (LDH, dsDNA and protein release), cytokines (ELISA)	Modest lung inflammation (1mg), robust and persistent lung inflammation (2,5 mg); increase in cell death markers (proten, dsDNA, LDH); proinflammatory cytokines
													lung	Histopathology; immunohistochemistry; morphometry; RNA extraction	Induction broad array of genes associated with autoimmunity; ELS neogenesis
Silica	Pestka, J. J. and Akbari, P. and Wierenga, K. A. and Bates, M. A. and Gilley, K. N. and Wagner, J. G. and Lew and owski, R. P. and Rajasinghe, L. D. and Chauhan, P. S. and Lock, A. L. and Li, Q. Z. and Harkema, J. R.	2021	Omega-3 Polyunsaturated Fatty Acid Intervention Against Established Autoimmunity in a Murine Model of Toxicant-Triggered Lupus	33897700	Mice	NZBWF1	Female	6w	Min-U-Sil-5, average particle size 1.5–2 µm	Intranasal instillation	4 mg (4 repeats, 4-week interval)	13 w post-exposure	BALF	differential count, cytokines (ELISA), autoantibody array	Elevations of total leukocytes, macrophages, lymphocytes, and neutrophils; IgG autoantibodies
													plasma	cytokines (ELISA), autoantibody array	IgG autoantibodies (anti-complement 3, anti-vimentin)
													lung	histopathology, morphomery, mRNA expression	Severe pulmonary lesions; ELS formation (CD3+ T cells, CD45R+, CD21/35+ follicular dendritic cell); mRNA signatures associated with inflammation, chemokine production or IFN signaling
													kidney	histopathology, morphomery	Glomerulonephritis and T cell infiltration
													urine	proteinuria	Proteinuria (starting at age 21w)
