# Supplementary material for: Exposure to silicates and systemic autoimmune-related outcomes in rodents: a systematic review
Source: Part Fibre Toxicol. 2022 Jan 7;19:4. doi: 10.1186/s12989-021-00439-6 (PMC8739508; doi:10.1186/s12989-021-00439-6)
Supplement: Supplementary file 5 — Additional file 5: Table 4: ToxR Tool results. Results of the ToxR quality assessment for the included studies. [file 12989_2021_439_MOESM5_ESM.xlsx]

## Sheet: Sheet1
The grading score of Toxicological data Reliability Assessment Tool criteria for the included studies
Asbestos/silica	Pubmed ID	*Q1	Q2	Q3	Q4	*Q5	Q6	Q7	Q8	Q9	*Q10	*Q11	*Q12	*Q13	*Q14	Q15	Q16	Q17	Q18	Q19	*Q20	Q21	Q1–Q21 sum	All key question fullfiled	Category
Asbestos	18295955	1	1	1	1	1	0	1	1	1	1	1	1	1	1	1	1	1	1	1	0	1	19	0	3		1	19
Asbestos	18569382	1	0	1	0	1	1	1	1	1	1	1	1	1	1	1	0	1	1	1	1	1	18	1	1		2	3
Asbestos	21457077	1	0	1	0	1	1	1	1	1	1	1	1	1	1	1	0	1	1	1	0	1	17	0	3		3	12
Asbestos	22480172	1	0	1	1	1	1	1	1	1	1	1	1	1	1	1	1	1	1	1	0	1	19	0	3
Asbestos	23256773	1	0	1	1	1	1	1	1	1	1	1	1	1	1	1	1	1	1	1	0	1	19	0	3
Asbestos	24164284	1	0	1	1	1	1	1	1	1	1	1	1	1	1	1	1	1	1	1	0	1	19	0	3
Asbestos	23746315	1	0	1	0	1	1	1	1	1	1	1	1	1	1	1	1	1	1	1	0	1	18	0	3
Asbestos	24518925	1	0	1	1	1	1	1	0	1	1	1	1	1	1	1	1	1	1	1	1	1	19	1	1
Asbestos	27106292	1	0	1	0	1	0	1	0	1	1	1	1	1	1	1	0	1	1	1	1	1	16	1	2
Asbestos	28870655	1	1	1	1	1	1	1	1	1	1	1	1	1	1	1	1	1	1	1	1	1	21	1	1
Asbestos	31022494	1	1	1	1	1	1	1	1	1	1	1	1	1	1	1	1	1	1	1	0	1	20	0	3
Silica	12605693	1	0	1	0	1	1	1	1	1	1	1	1	1	1	1	0	1	1	1	1	1	18	1	1
Silica	12807351	1	0	1	0	1	1	1	1	1	1	1	1	1	1	1	0	1	1	1	1	1	18	1	1
Silica	15204774	1	0	1	0	1	1	1	1	1	1	1	1	1	1	1	0	1	1	1	0	1	17	0	3
Silica	14751672	1	1	1	0	1	1	1	1	1	1	1	1	1	1	1	0	1	1	1	0	1	18	0	3
Silica	16040631	1	1	1	0	1	1	1	1	1	1	1	1	1	1	1	0	1	1	1	1	1	19	1	1
Silica	19318393	1	0	0	0	1	0	1	1	1	1	1	1	1	1	1	0	1	1	1	1	1	16	1	2
Silica	20049452	1	0	0	0	1	0	1	1	1	1	1	1	1	1	1	0	1	1	1	1	1	16	1	2
Silica	21899408	1	0	1	0	1	1	1	1	1	1	1	1	1	1	1	1	1	1	1	1	1	19	1	1
Silica	24291675	1	0	1	1	1	1	1	1	1	1	1	1	1	1	1	1	1	1	1	1	1	20	1	1
Silica	25978333	1	0	1	1	1	1	1	1	1	1	1	1	1	1	1	1	1	1	1	1	1	20	1	1
Silica	27513935	1	0	1	1	1	1	1	1	1	1	1	1	1	1	1	0	1	1	1	1	1	19	1	1
Silica	28285600	1	0	1	1	1	1	1	1	1	1	1	1	1	1	1	1	1	1	1	0	1	19	0	3
Silica	30258439	1	0	1	1	1	1	1	1	1	1	1	1	1	1	1	1	1	1	1	1	1	20	1	1
Silica	29755467	1	0	1	1	1	1	1	1	1	1	1	1	1	1	1	1	1	1	1	1	1	20	1	1
Silica	30984195	1	0	1	1	1	1	1	1	1	1	1	1	1	1	1	1	1	1	1	1	1	20	1	1
Silica	31921124	1	0	1	1	1	1	1	1	1	1	1	1	1	1	1	0	1	1	1	0	1	18	0	3
Silica	31632407	1	1	0	1	1	1	1	1	1	1	1	1	1	1	1	0	1	1	1	1	1	19	1	1
Silica	31175964	1	0	1	1	1	1	1	1	1	1	1	1	1	1	1	1	1	1	1	1	1	20	1	1
Silica	32413078	1	0	1	1	1	1	1	1	1	1	1	1	1	1	1	1	1	1	1	1	1	20	1	1
Silica	32133004	1	0	1	1	1	1	1	1	1	1	1	1	1	1	1	1	1	1	1	1	1	20	1	1
Silica	32903098	1	0	1	1	1	1	1	1	1	1	1	1	1	1	1	0	1	1	1	0	1	18	0	3
Silica	33732257	1	0	1	1	1	1	1	1	1	1	1	1	1	1	1	1	1	1	1	1	1	20	1	1
Silica	33897700	1	0	1	1	1	1	1	1	1	1	1	1	1	1	1	1	1	1	1	1	1	20	1	1
